# Supplementary material for: GW Plus Cumulant Approach for Predicting Core-Level Shakeup Satellites in Large Molecules
Source: J Chem Theory Comput. 2025 Mar 3;21(6):3101–19. doi: 10.1021/acs.jctc.4c01754 (PMC11948339; doi:10.1021/acs.jctc.4c01754)
Supplement: Supplementary file 1 — ct4c01754_si_001.txt [file ct4c01754_si_001.txt]

# aug-cc-pCV5Z

74-82-8         C1s                   291.13880
74-84-0         C1s                   291.19720
74-85-1         C1s                   291.44590
74-86-2         C1s                   291.88475
630-08-0        O1s                   542.58580
630-08-0        C1s                   296.44180
124-38-9        O1s                   541.35860
124-38-9        C1s                   297.73060
75-73-0         F1s                   694.63538
75-73-0         C1s                   301.69210
593-53-3        F1s                   692.19520
593-53-3        C1s                   294.02010
75-46-7         F1s                   693.82857
75-46-7         C1s                   299.24590
67-56-1         O1s                   539.08640
67-56-1         C1s                   292.94950
50-00-0         O1s                   539.54440
50-00-0         C1s                   295.07230
115-10-6        O1s                   538.68070
115-10-6        C1s                   292.74280
64-18-6         O1s_OH                540.70570
64-18-6         O1s_C=O               538.88220
64-18-6         C1s                   295.98360
67-64-1         O1s                   537.91050
67-64-1         C1s_C=O               294.08410
67-64-1         C1s_CH3               291.66920
107-31-3        O1s_OCH3              540.01070
107-31-3        O1s_C=O               538.43300
64-19-7         O1s_OH                540.12310
64-19-7         O1s_C=O               538.17380
64-19-7         C1s_COOH              295.54140
64-19-7         C1s_CH3               292.10790
7732-18-5       O1s                   539.67680
10028-15-6      O1s_middle            547.08710
10028-15-6      O1s_terminal          541.74690
7782-44-7       O1s_up                544.20155
7782-44-7       O1s_down              543.34830
7727-37-9       N1s                   410.20965
7664-41-7       N1s                   405.99930
74-90-8         N1s                   407.19120
74-90-8         C1s                   293.88610
75-05-8         N1s                   405.93940
75-05-8         C1s_CH3               293.21480
75-05-8         C1s_CN                293.14610
56-40-6_Ip      O1s_OH                540.12610
56-40-6_Ip      O1s_C=O               538.27070
56-40-6_Ip      N1s                   405.87260
56-40-6_Ip      C1s_COOH              295.31480
56-40-6_Ip      C1s_CH2               292.74940
110-86-1        N1s                   405.28300
109-97-7        N1s                   406.62030
62-53-3         N1s                   405.59420
57-13-6         O1s                   537.05270
57-13-6         N1s                   406.43930
57-13-6         C1s                   295.05720
74-89-5         N1s                   405.57180
98-95-3         O1s                   538.58275
98-95-3         N1s                   411.80440
98-95-3         C1s_C1                292.55640
98-95-3         C1s_C234              291.64898
71-43-2         C1s                   290.95190
536-74-3        C1s_C3                291.61940
536-74-3        C1s_C2                291.16870
536-74-3        C1s_C456              290.95508
536-74-3        C1s_C1                290.59990

# aug-cc-pCV6Z

74-82-8         C1s                   291.29170
74-84-0         C1s                   291.21125
74-85-1         C1s                   291.41380
74-86-2         C1s                   291.88335
630-08-0        O1s                   542.34630
630-08-0        C1s                   296.45490
124-38-9        O1s                   541.27340
124-38-9        C1s                   297.67760
75-73-0         F1s                   694.48935
75-73-0         C1s                   301.75460
593-53-3        F1s                   691.98510
593-53-3        C1s                   294.04080
75-46-7         F1s                   693.81447
75-46-7         C1s                   299.27010
67-56-1         O1s                   539.24100
67-56-1         C1s                   292.99410
50-00-0         O1s                   539.49010
50-00-0         C1s                   294.98730
115-10-6        O1s                   538.63080
115-10-6        C1s                   292.76430
64-18-6         O1s_OH                540.73010
64-18-6         O1s_C=O               538.86000
64-18-6         C1s                   296.00640
67-64-1         O1s                   537.92170
67-64-1         C1s_C=O               294.14160
67-64-1         C1s_CH3               291.66345
107-31-3        O1s_OCH3              539.97260
107-31-3        O1s_C=O               538.47960
64-19-7         O1s_OH                540.07250
64-19-7         O1s_C=O               538.18820
64-19-7         C1s_COOH              295.54680
64-19-7         C1s_CH3               292.07200
7732-18-5       O1s                   539.89780
10028-15-6      O1s_middle            547.26940
10028-15-6      O1s_terminal          541.69895
7782-44-7       O1s_up                544.29230
7782-44-7       O1s_down              543.41200
7727-37-9       N1s                   409.99430
7664-41-7       N1s                   405.73330
74-90-8         N1s                   406.85810
74-90-8         C1s                   293.89180
75-05-8         N1s                   405.72610
75-05-8         C1s_CH3               293.16180
75-05-8         C1s_CN                293.15620
56-40-6_Ip      O1s_OH                540.15780
56-40-6_Ip      O1s_C=O               538.24830
56-40-6_Ip      N1s                   405.66440
56-40-6_Ip      C1s_COOH              295.35050
56-40-6_Ip      C1s_CH2               292.75980
110-86-1        N1s                   405.00430
109-97-7        N1s                   406.44970
62-53-3         N1s                   405.45480
57-13-6         O1s                   537.07990
57-13-6         N1s                   406.22700
57-13-6         C1s                   295.08280
74-89-5         N1s                   405.40070
98-95-3         O1s                   538.56010
98-95-3         N1s                   411.66210
98-95-3         C1s_C1                292.57150
98-95-3         C1s_C234              291.66466
71-43-2         C1s                   290.94830
536-74-3        C1s_C3                291.65750
536-74-3        C1s_C2                291.15340
536-74-3        C1s_C456              290.98184
536-74-3        C1s_C1                290.58600

# aug-cc-pCVQZ

74-82-8         C1s                   291.29100
74-84-0         C1s                   291.25210
74-85-1         C1s                   291.36820
74-86-2         C1s                   291.86150
630-08-0        O1s                   542.79600
630-08-0        C1s                   296.38590
124-38-9        O1s                   541.58715
124-38-9        C1s                   297.62330
75-73-0         F1s                   694.14305
75-73-0         C1s                   301.67930
593-53-3        F1s                   692.77940
593-53-3        C1s                   294.03040
75-46-7         F1s                   694.44063
75-46-7         C1s                   299.24030
67-56-1         O1s                   538.79480
67-56-1         C1s                   292.94500
50-00-0         O1s                   539.49640
50-00-0         C1s                   294.99720
115-10-6        O1s                   538.65690
115-10-6        C1s                   292.72730
64-18-6         O1s_OH                540.48290
64-18-6         O1s_C=O               538.63610
64-18-6         C1s                   295.94020
67-64-1         O1s                   537.74780
67-64-1         C1s_C=O               294.08990
67-64-1         C1s_CH3               291.64470
107-31-3        O1s_OCH3              539.96210
107-31-3        O1s_C=O               538.29720
64-19-7         O1s_OH                539.95670
64-19-7         O1s_C=O               538.04790
64-19-7         C1s_COOH              295.48870
64-19-7         C1s_CH3               292.05070
7732-18-5       O1s                   539.65660
10028-15-6      O1s_middle            546.88210
10028-15-6      O1s_terminal          541.88600
7782-44-7       O1s_up                544.14980
7782-44-7       O1s_down              543.20090
7727-37-9       N1s                   410.12955
7664-41-7       N1s                   405.88210
74-90-8         N1s                   407.14630
74-90-8         C1s                   293.82700
75-05-8         N1s                   405.87010
75-05-8         C1s_CH3               293.13590
75-05-8         C1s_CN                293.02830
56-40-6_Ip      O1s_OH                539.96730
56-40-6_Ip      O1s_C=O               538.14590
56-40-6_Ip      N1s                   405.80160
56-40-6_Ip      C1s_COOH              295.25620
56-40-6_Ip      C1s_CH2               292.68980
110-86-1        N1s                   405.13900
109-97-7        N1s                   406.59860
62-53-3         N1s                   405.53810
57-13-6         O1s                   536.87030
57-13-6         N1s                   406.34850
57-13-6         C1s                   295.02160
74-89-5         N1s                   405.52950
98-95-3         O1s                   538.55730
98-95-3         N1s                   411.78850
98-95-3         C1s_C1                292.48400
98-95-3         C1s_C234              291.60238
71-43-2         C1s                   290.86380
536-74-3        C1s_C3                291.55820
536-74-3        C1s_C2                291.08770
536-74-3        C1s_C456              290.90442
536-74-3        C1s_C1                290.52500

# aug-cc-pCVTZ

74-82-8         C1s                   291.18720
74-84-0         C1s                   291.08325
74-85-1         C1s                   291.29780
74-86-2         C1s                   291.68850
630-08-0        O1s                   542.42650
630-08-0        C1s                   296.26940
124-38-9        O1s                   541.16195
124-38-9        C1s                   297.48240
75-73-0         F1s                   694.49110
75-73-0         C1s                   301.54460
593-53-3        F1s                   692.04580
593-53-3        C1s                   293.87640
75-46-7         F1s                   693.68103
75-46-7         C1s                   299.07220
67-56-1         O1s                   538.92010
67-56-1         C1s                   292.81260
50-00-0         O1s                   539.36970
50-00-0         C1s                   294.86760
115-10-6        O1s                   538.49620
115-10-6        C1s                   292.57415
64-18-6         O1s_OH                540.49530
64-18-6         O1s_C=O               538.70090
64-18-6         C1s                   295.80220
67-64-1         O1s                   537.72260
67-64-1         C1s_C=O               293.92200
67-64-1         C1s_CH3               291.49625
107-31-3        O1s_OCH3              539.81880
107-31-3        O1s_C=O               538.24940
64-19-7         O1s_OH                539.90390
64-19-7         O1s_C=O               537.98680
64-19-7         C1s_COOH              295.35340
64-19-7         C1s_CH3               291.90940
7732-18-5       O1s                   539.56890
10028-15-6      O1s_middle            546.93480
10028-15-6      O1s_terminal          541.59265
7782-44-7       O1s_up                544.05295
7782-44-7       O1s_down              543.18735
7727-37-9       N1s                   409.94085
7664-41-7       N1s                   405.72160
74-90-8         N1s                   406.97370
74-90-8         C1s                   293.69270
75-05-8         N1s                   405.70660
75-05-8         C1s_CH3               293.04530
75-05-8         C1s_CN                292.93930
56-40-6_Ip      O1s_OH                539.93410
56-40-6_Ip      O1s_C=O               538.08150
56-40-6_Ip      N1s                   405.63360
56-40-6_Ip      C1s_COOH              295.14320
56-40-6_Ip      C1s_CH2               292.57760
110-86-1        N1s                   404.97810
109-97-7        N1s                   406.41510
62-53-3         N1s                   405.41200
57-13-6         O1s                   536.87260
57-13-6         N1s                   406.20445
57-13-6         C1s                   294.87310
74-89-5         N1s                   405.36690
98-95-3         O1s                   538.39730
98-95-3         N1s                   411.62740
98-95-3         C1s_C1                292.37470
98-95-3         C1s_C234              291.46924
71-43-2         C1s                   290.75127
536-74-3        C1s_C3                291.44700
536-74-3        C1s_C2                290.95520
536-74-3        C1s_C456              290.78280
536-74-3        C1s_C1                290.40390

# aug-cc-pV5Z

74-82-8         C1s                   290.44420
74-84-0         C1s                   290.33940
74-85-1         C1s                   290.49775
74-86-2         C1s                   290.78475
630-08-0        O1s                   541.54860
630-08-0        C1s                   295.47000
124-38-9        O1s                   540.32450
124-38-9        C1s                   296.66830
75-73-0         F1s                   693.68440
75-73-0         C1s                   300.77270
593-53-3        F1s                   691.22160
593-53-3        C1s                   293.17930
75-46-7         F1s                   692.87417
75-46-7         C1s                   298.34950
67-56-1         O1s                   537.94330
67-56-1         C1s                   292.06820
50-00-0         O1s                   538.49320
50-00-0         C1s                   294.09540
115-10-6        O1s                   537.81910
115-10-6        C1s                   291.83710
64-18-6         O1s_OH                539.61960
64-18-6         O1s_C=O               537.87860
64-18-6         C1s                   295.03550
67-64-1         O1s                   537.2415 
67-64-1         C1s_C=O               293.12950
67-64-1         C1s_CH3               290.75155
107-31-3        O1s_OCH3              538.97560
107-31-3        O1s_C=O               537.43070
64-19-7         O1s_OH                539.01940
64-19-7         O1s_C=O               537.34790
64-19-7         C1s_COOH              294.56130
64-19-7         C1s_CH3               291.16970
7732-18-5       O1s                   538.71990
10028-15-6      O1s_middle            546.13410
10028-15-6      O1s_terminal          540.78080
7782-44-7       O1s_up                543.20110
7782-44-7       O1s_down              542.32375
7727-37-9       N1s                   409.11875
7664-41-7       N1s                   404.93210
74-90-8         N1s                   406.25590
74-90-8         C1s                   292.88450
75-05-8         N1s                   404.84670
75-05-8         C1s_CH3               292.30680
75-05-8         C1s_CN                292.22370
56-40-6_Ip      O1s_OH                539.07320
56-40-6_Ip      O1s_C=O               537.32470
56-40-6_Ip      N1s                   404.85840
56-40-6_Ip      C1s_COOH              294.34430
56-40-6_Ip      C1s_CH2               291.82080
110-86-1        N1s                   404.14280
109-97-7        N1s                   405.59570
62-53-3         N1s                   404.58450
57-13-6         O1s                   536.09890
57-13-6         N1s                   405.38870
57-13-6         C1s                   294.09910
74-89-5         N1s                   404.58110
98-95-3         O1s                   537.57215
98-95-3         N1s                   410.88070
98-95-3         C1s_C1                291.55640
98-95-3         C1s_C234              290.69256
71-43-2         C1s                   289.94922
536-74-3        C1s_C3                290.63840
536-74-3        C1s_C2                290.16820
536-74-3        C1s_C456              289.99494
536-74-3        C1s_C1                289.58740

# aug-cc-pV6Z

74-82-8         C1s                   290.61340
74-84-0         C1s                   290.59460
74-85-1         C1s                   290.74275
74-86-2         C1s                   291.14065
630-08-0        O1s                   541.71260
630-08-0        C1s                   295.70500
124-38-9        O1s                   540.51160
124-38-9        C1s                   296.94050
75-73-0         F1s                   693.78075
75-73-0         C1s                   300.99620
593-53-3        F1s                   691.36170
593-53-3        C1s                   293.34830
75-46-7         F1s                   692.98830
75-46-7         C1s                   298.54230
67-56-1         O1s                   538.28290
67-56-1         C1s                   292.27570
50-00-0         O1s                   538.74350
50-00-0         C1s                   294.31960
115-10-6        O1s                   537.85260
115-10-6        C1s                   292.04745
64-18-6         O1s_OH                539.89430
64-18-6         O1s_C=O               538.06650
64-18-6         C1s                   295.26190
67-64-1         O1s                   537.06830
67-64-1         C1s_C=O               293.39480
67-64-1         C1s_CH3               290.97310
107-31-3        O1s_OCH3              539.19120
107-31-3        O1s_C=O               537.57400
64-19-7         O1s_OH                539.28990
64-19-7         O1s_C=O               537.35910
64-19-7         C1s_COOH              294.81190
64-19-7         C1s_CH3               291.37820
7732-18-5       O1s                   538.98460
10028-15-6      O1s_middle            546.38840
10028-15-6      O1s_terminal          540.93680
7782-44-7       O1s_up                543.48330
7782-44-7       O1s_down              542.57205
7727-37-9       N1s                   409.44810
7664-41-7       N1s                   405.17340
74-90-8         N1s                   406.49870
74-90-8         C1s                   293.13940
75-05-8         N1s                   405.13540
75-05-8         C1s_CH3               292.50340
75-05-8         C1s_CN                292.37000
56-40-6_Ip      O1s_OH                539.30660
56-40-6_Ip      O1s_C=O               537.45530
56-40-6_Ip      N1s                   405.08800
56-40-6_Ip      C1s_COOH              294.61240
56-40-6_Ip      C1s_CH2               292.03240
110-86-1        N1s                   404.41320
109-97-7        N1s                   405.85610
62-53-3         N1s                   404.87150
57-13-6         O1s                   536.23760
57-13-6         N1s                   405.64485
57-13-6         C1s                   294.36650
74-89-5         N1s                   404.80910
98-95-3         O1s                   537.75110
98-95-3         N1s                   411.03810
98-95-3         C1s_C1                291.82860
98-95-3         C1s_C234              290.93198
71-43-2         C1s                   290.22417
536-74-3        C1s_C3                290.90090
536-74-3        C1s_C2                290.40860
536-74-3        C1s_C456              290.24046
536-74-3        C1s_C1                289.85230

# aug-cc-pVQZ

74-82-8         C1s                   290.25510
74-84-0         C1s                   290.24045
74-85-1         C1s                   290.40205
74-86-2         C1s                   290.76050
630-08-0        O1s                   541.52660
630-08-0        C1s                   295.33780
124-38-9        O1s                   540.28650
124-38-9        C1s                   296.57840
75-73-0         F1s                   693.62497
75-73-0         C1s                   300.63370
593-53-3        F1s                   691.18470
593-53-3        C1s                   293.00540
75-46-7         F1s                   692.81743
75-46-7         C1s                   298.19150
67-56-1         O1s                   538.04930
67-56-1         C1s                   291.91620
50-00-0         O1s                   538.48500
50-00-0         C1s                   293.98200
115-10-6        O1s                   537.60420
115-10-6        C1s                   291.69900
64-18-6         O1s_OH                539.62420
64-18-6         O1s_C=O               537.81760
64-18-6         C1s                   294.89360
67-64-1         O1s                   536.84100
67-64-1         C1s_C=O               293.00390
67-64-1         C1s_CH3               290.62010
107-31-3        O1s_OCH3              538.92980
107-31-3        O1s_C=O               537.36670
64-19-7         O1s_OH                539.03480
64-19-7         O1s_C=O               537.10340
64-19-7         C1s_COOH              294.44660
64-19-7         C1s_CH3               291.01380
7732-18-5       O1s                   538.71620
10028-15-6      O1s_middle            546.04890
10028-15-6      O1s_terminal          540.69460
7782-44-7       O1s_up                543.16605
7782-44-7       O1s_down              542.27360
7727-37-9       N1s                   408.99785
7664-41-7       N1s                   404.87680
74-90-8         N1s                   406.10860
74-90-8         C1s                   292.85390
75-05-8         N1s                   404.85850
75-05-8         C1s_CH3               292.13590
75-05-8         C1s_CN                292.03330
56-40-6_Ip      O1s_OH                539.06540
56-40-6_Ip      O1s_C=O               537.19930
56-40-6_Ip      N1s                   404.80350
56-40-6_Ip      C1s_COOH              294.22100
56-40-6_Ip      C1s_CH2               291.68730
110-86-1        N1s                   404.07150
109-97-7        N1s                   405.59430
62-53-3         N1s                   404.54910
57-13-6         O1s                   535.99080
57-13-6         N1s                   405.34975
57-13-6         C1s                   294.00260
74-89-5         N1s                   404.52170
98-95-3         O1s                   537.51330
98-95-3         N1s                   410.76190
98-95-3         C1s_C1                291.46480
98-95-3         C1s_C234              290.55702
71-43-2         C1s                   289.84465
536-74-3        C1s_C3                290.54310
536-74-3        C1s_C2                290.06430
536-74-3        C1s_C456              289.88300
536-74-3        C1s_C1                289.49590

# aug-cc-pVTZ

74-82-8         C1s                   290.02460
74-84-0         C1s                   289.92305
74-85-1         C1s                   290.11695
74-86-2         C1s                   290.50025
630-08-0        O1s                   541.38230
630-08-0        C1s                   295.00570
124-38-9        O1s                   540.08565
124-38-9        C1s                   296.27330
75-73-0         F1s                   693.55290
75-73-0         C1s                   300.33680
593-53-3        F1s                   691.10780
593-53-3        C1s                   292.69670
75-46-7         F1s                   692.74290
75-46-7         C1s                   297.87120
67-56-1         O1s                   537.89840
67-56-1         C1s                   291.64040
50-00-0         O1s                   538.33970
50-00-0         C1s                   293.66180
115-10-6        O1s                   537.47540
115-10-6        C1s                   291.40480
64-18-6         O1s_OH                539.48710
64-18-6         O1s_C=O               537.69140
64-18-6         C1s                   294.59770
67-64-1         O1s                   536.69550
67-64-1         C1s_C=O               292.72740
67-64-1         C1s_CH3               290.34195
107-31-3        O1s_OCH3              538.79250
107-31-3        O1s_C=O               537.16740
64-19-7         O1s_OH                538.89150
64-19-7         O1s_C=O               536.92390
64-19-7         C1s_COOH              294.15330
64-19-7         C1s_CH3               290.75480
7732-18-5       O1s                   538.54220
10028-15-6      O1s_middle            545.88630
10028-15-6      O1s_terminal          540.55360
7782-44-7       O1s_up                543.01815
7782-44-7       O1s_down              542.12055
7727-37-9       N1s                   408.79175
7664-41-7       N1s                   404.56360
74-90-8         N1s                   405.79090
74-90-8         C1s                   292.47720
75-05-8         N1s                   404.50740
75-05-8         C1s_CH3               291.88700
75-05-8         C1s_CN                291.72760
56-40-6_Ip      O1s_OH                538.90680
56-40-6_Ip      O1s_C=O               537.08800
56-40-6_Ip      N1s                   404.48500
56-40-6_Ip      C1s_COOH              293.94670
56-40-6_Ip      C1s_CH2               291.42170
110-86-1        N1s                   403.81970
109-97-7        N1s                   405.26790
62-53-3         N1s                   404.27440
57-13-6         O1s                   535.78860
57-13-6         N1s                   405.05580
57-13-6         C1s                   293.67290
74-89-5         N1s                   404.21200
98-95-3         O1s                   537.43710
98-95-3         N1s                   410.45760
98-95-3         C1s_C1                291.21170
98-95-3         C1s_C234              290.30516
71-43-2         C1s                   289.58165
536-74-3        C1s_C3                290.29240
536-74-3        C1s_C2                289.79060
536-74-3        C1s_C456              289.62288
536-74-3        C1s_C1                289.23560

# cc-pV5Z

74-82-8         C1s                   290.39150
74-84-0         C1s                   290.24855
74-85-1         C1s                   290.45735
74-86-2         C1s                   290.93775
630-08-0        O1s                   541.38580
630-08-0        C1s                   295.48280
124-38-9        O1s                   540.33960
124-38-9        C1s                   296.84890
75-73-0         F1s                   693.61613
75-73-0         C1s                   300.74800
593-53-3        F1s                   691.19930
593-53-3        C1s                   293.07940
75-46-7         F1s                   692.81003
75-46-7         C1s                   298.26830
67-56-1         O1s                   538.07950
67-56-1         C1s                   291.98530
50-00-0         O1s                   538.37040
50-00-0         C1s                   294.06050
115-10-6        O1s                   537.72670
115-10-6        C1s                   291.76855
64-18-6         O1s_OH                539.67860
64-18-6         O1s_C=O               537.71160
64-18-6         C1s                   295.00350
67-64-1         O1s                   536.87030
67-64-1         C1s_C=O               293.16610
67-64-1         C1s_CH3               290.67830
107-31-3        O1s_OCH3              538.97300
107-31-3        O1s_C=O               537.32480
64-19-7         O1s_OH                539.05100
64-19-7         O1s_C=O               537.12430
64-19-7         C1s_COOH              294.57470
64-19-7         C1s_CH3               291.07840
7732-18-5       O1s                   538.74590
10028-15-6      O1s_middle            546.00340
10028-15-6      O1s_terminal          540.74865
7782-44-7       O1s_up                543.29685
7782-44-7       O1s_down              542.40930
7727-37-9       N1s                   409.13300
7664-41-7       N1s                   405.02050
74-90-8         N1s                   406.13130
74-90-8         C1s                   292.99670
75-05-8         N1s                   404.91120
75-05-8         C1s_CH3               292.23910
75-05-8         C1s_CN                292.11940
56-40-6_Ip      O1s_OH                539.11440
56-40-6_Ip      O1s_C=O               537.14370
56-40-6_Ip      N1s                   404.88980
56-40-6_Ip      C1s_COOH              294.36860
56-40-6_Ip      C1s_CH2               291.76900
110-86-1        N1s                   404.14730
109-97-7        N1s                   405.66080
62-53-3         N1s                   404.63130
57-13-6         O1s                   535.93310
57-13-6         N1s                   405.45330
57-13-6         C1s                   294.06270
74-89-5         N1s                   404.68160
98-95-3         O1s                   537.70780
98-95-3         N1s                   410.75620
98-95-3         C1s_C1                291.57470
98-95-3         C1s_C234              290.68008
71-43-2         C1s                   289.96153
536-74-3        C1s_C3                290.63210
536-74-3        C1s_C2                290.15510
536-74-3        C1s_C456              289.98440
536-74-3        C1s_C1                289.53630

# cc-pV6Z

74-82-8         C1s                   290.44250
74-84-0         C1s                   290.53235
74-85-1         C1s                   290.71675
74-86-2         C1s                   291.21865
630-08-0        O1s                   541.68420
630-08-0        C1s                   295.65400
124-38-9        O1s                   540.51160
124-38-9        C1s                   296.95280
75-73-0         F1s                   693.78960
75-73-0         C1s                   300.96790
593-53-3        F1s                   691.20970
593-53-3        C1s                   293.34200
75-46-7         F1s                   692.91203
75-46-7         C1s                   298.50810
67-56-1         O1s                   538.23440
67-56-1         C1s                   292.27170
50-00-0         O1s                   538.72630
50-00-0         C1s                   294.33810
115-10-6        O1s                   537.80980
115-10-6        C1s                   292.02500
64-18-6         O1s_OH                539.88700
64-18-6         O1s_C=O               538.04220
64-18-6         C1s                   295.23880
67-64-1         O1s                   537.07340
67-64-1         C1s_C=O               293.36800
67-64-1         C1s_CH3               290.92755
107-31-3        O1s_OCH3              539.12250
107-31-3        O1s_C=O               537.56880
64-19-7         O1s_OH                539.25250
64-19-7         O1s_C=O               537.30580
64-19-7         C1s_COOH              294.78210
64-19-7         C1s_CH3               291.31820
7732-18-5       O1s                   538.97190
10028-15-6      O1s_middle            546.29500
10028-15-6      O1s_terminal          540.88490
7782-44-7       O1s_up                543.37110
7782-44-7       O1s_down              542.49855
7727-37-9       N1s                   409.36270
7664-41-7       N1s                   405.15410
74-90-8         N1s                   406.35220
74-90-8         C1s                   293.12270
75-05-8         N1s                   405.08590
75-05-8         C1s_CH3               292.59030
75-05-8         C1s_CN                292.36230
56-40-6_Ip      O1s_OH                539.28740
56-40-6_Ip      O1s_C=O               537.41950
56-40-6_Ip      N1s                   405.09820
56-40-6_Ip      C1s_COOH              294.58350
56-40-6_Ip      C1s_CH2               292.02120
110-86-1        N1s                   404.40290
109-97-7        N1s                   405.82130
62-53-3         N1s                   404.86420
57-13-6         O1s                   536.17840
57-13-6         N1s                   405.64160
57-13-6         C1s                   294.30240
74-89-5         N1s                   404.81040
98-95-3         O1s                   537.72705
98-95-3         N1s                   411.05560
98-95-3         C1s_C1                291.80840
98-95-3         C1s_C234              290.90250
71-43-2         C1s                   290.19417
536-74-3        C1s_C3                290.87590
536-74-3        C1s_C2                290.39670
536-74-3        C1s_C456              290.22076
536-74-3        C1s_C1                289.81620

# cc-pVQZ

74-82-8         C1s                   290.27120
74-84-0         C1s                   290.20845
74-85-1         C1s                   290.41715
74-86-2         C1s                   290.77095
630-08-0        O1s                   541.54970
630-08-0        C1s                   295.37610
124-38-9        O1s                   540.29305
124-38-9        C1s                   296.22830
75-73-0         F1s                   693.64230
75-73-0         C1s                   300.63420
593-53-3        F1s                   691.24440
593-53-3        C1s                   292.99920
75-46-7         F1s                   692.83657
75-46-7         C1s                   298.15350
67-56-1         O1s                   538.08870
67-56-1         C1s                   291.87070
50-00-0         O1s                   538.50190
50-00-0         C1s                   293.95260
115-10-6        O1s                   537.61590
115-10-6        C1s                   291.66470
64-18-6         O1s_OH                539.62480
64-18-6         O1s_C=O               537.82200
64-18-6         C1s                   294.87490
67-64-1         O1s                   536.84720
67-64-1         C1s_C=O               293.03220
67-64-1         C1s_CH3               290.61025
107-31-3        O1s_OCH3              538.92300
107-31-3        O1s_C=O               537.36500
64-19-7         O1s_OH                539.02950
64-19-7         O1s_C=O               537.10410
64-19-7         C1s_COOH              294.43130
64-19-7         C1s_CH3               290.98860
7732-18-5       O1s                   538.82920
10028-15-6      O1s_middle            546.04170
10028-15-6      O1s_terminal          540.71790
7782-44-7       O1s_up                543.22775
7782-44-7       O1s_down              542.33630
7727-37-9       N1s                   409.01905
7664-41-7       N1s                   404.98300
74-90-8         N1s                   406.11190
74-90-8         C1s                   292.78700
75-05-8         N1s                   404.85420
75-05-8         C1s_CH3               292.16730
75-05-8         C1s_CN                291.97750
56-40-6_Ip      O1s_OH                539.05060
56-40-6_Ip      O1s_C=O               537.18350
56-40-6_Ip      N1s                   404.77380
56-40-6_Ip      C1s_COOH              294.20370
56-40-6_Ip      C1s_CH2               291.63540
110-86-1        N1s                   404.07700
109-97-7        N1s                   405.53740
62-53-3         N1s                   404.53740
57-13-6         O1s                   535.97550
57-13-6         N1s                   405.31995
57-13-6         C1s                   293.93440
74-89-5         N1s                   404.52540
98-95-3         O1s                   537.49705
98-95-3         N1s                   410.75850
98-95-3         C1s_C1                291.41510
98-95-3         C1s_C234              290.52728
71-43-2         C1s                   289.81990
536-74-3        C1s_C3                290.52610
536-74-3        C1s_C2                290.02970
536-74-3        C1s_C456              289.84922
536-74-3        C1s_C1                289.46780

# cc-pVTZ

74-82-8         C1s                   289.99900
74-84-0         C1s                   289.89020
74-85-1         C1s                   290.10540
74-86-2         C1s                   290.51130
630-08-0        O1s                   541.45550
630-08-0        C1s                   295.14840
124-38-9        O1s                   540.16225
124-38-9        C1s                   296.25390
75-73-0         F1s                   693.61230
75-73-0         C1s                   300.15600
593-53-3        F1s                   691.22900
593-53-3        C1s                   292.57360
75-46-7         F1s                   692.79813
75-46-7         C1s                   297.68860
67-56-1         O1s                   537.95760
67-56-1         C1s                   291.52840
50-00-0         O1s                   538.38020
50-00-0         C1s                   293.59620
115-10-6        O1s                   537.50850
115-10-6        C1s                   291.32240
64-18-6         O1s_OH                539.47560
64-18-6         O1s_C=O               537.67430
64-18-6         C1s                   294.49660
67-64-1         O1s                   536.71150
67-64-1         C1s_C=O               292.54900
67-64-1         C1s_CH3               290.26930
107-31-3        O1s_OCH3              538.79380
107-31-3        O1s_C=O               537.21970
64-19-7         O1s_OH                538.87300
64-19-7         O1s_C=O               536.95570
64-19-7         C1s_COOH              294.04750
64-19-7         C1s_CH3               290.65480
7732-18-5       O1s                   538.68300
10028-15-6      O1s_middle            545.90690
10028-15-6      O1s_terminal          540.64020
7782-44-7       O1s_up                543.18060
7782-44-7       O1s_down              542.28320
7727-37-9       N1s                   408.89650
7664-41-7       N1s                   404.48600
74-90-8         N1s                   405.86520
74-90-8         C1s                   292.54470
75-05-8         N1s                   404.57680
75-05-8         C1s_CH3               291.82570
75-05-8         C1s_CN                291.77040
56-40-6_Ip      O1s_OH                538.88440
56-40-6_Ip      O1s_C=O               537.02080
56-40-6_Ip      N1s                   404.63450
56-40-6_Ip      C1s_COOH              293.78800
56-40-6_Ip      C1s_CH2               291.28740
110-86-1        N1s                   403.93750
109-97-7        N1s                   404.84570
62-53-3         N1s                   404.30650
57-13-6         O1s                   535.80080
57-13-6         N1s                   405.05020
57-13-6         C1s                   293.61240
74-89-5         N1s                   404.35710
98-95-3         O1s                   537.35570
98-95-3         N1s                   410.35650
98-95-3         C1s_C1                291.15890
98-95-3         C1s_C234              290.23882
71-43-2         C1s                   289.50450
536-74-3        C1s_C3                290.18910
536-74-3        C1s_C2                289.72180
536-74-3        C1s_C456              289.55202
536-74-3        C1s_C1                289.19010

# ccX-3Z

74-82-8         C1s                   291.26800
74-84-0         C1s                   291.16460
74-85-1         C1s                   291.37635
74-86-2         C1s                   291.77825
630-08-0        O1s                   542.62710
630-08-0        C1s                   296.34950
124-38-9        O1s                   542.06235
124-38-9        C1s                   297.54600
75-73-0         F1s                   694.69310
75-73-0         C1s                   301.62710
593-53-3        F1s                   692.24860
593-53-3        C1s                   293.96130
75-46-7         F1s                   693.88443
75-46-7         C1s                   299.16130
67-56-1         O1s                   539.21640
67-56-1         C1s                   292.89840
50-00-0         O1s                   539.57690
50-00-0         C1s                   294.95190
115-10-6        O1s                   538.69360
115-10-6        C1s                   292.66250
64-18-6         O1s_OH                540.82040
64-18-6         O1s_C=O               538.94070
64-18-6         C1s                   295.89510
67-64-1         O1s                   538.00490
67-64-1         C1s_C=O               294.01330
67-64-1         C1s_CH3               291.58195
107-31-3        O1s_OCH3              540.10430
107-31-3        O1s_C=O               538.50070
64-19-7         O1s_OH                540.25140
64-19-7         O1s_C=O               538.26650
64-19-7         C1s_COOH              295.44820
64-19-7         C1s_CH3               291.99100
7732-18-5       O1s                   539.85090
10028-15-6      O1s_middle            547.07220
10028-15-6      O1s_terminal          541.80010
7782-44-7       O1s_up                544.23435
7782-44-7       O1s_down              543.35460
7727-37-9       N1s                   409.99805
7664-41-7       N1s                   405.80480
74-90-8         N1s                   407.03120
74-90-8         C1s                   293.79020
75-05-8         N1s                   405.77060
75-05-8         C1s_CH3               293.12670
75-05-8         C1s_CN                293.02110
56-40-6_Ip      O1s_OH                540.17010
56-40-6_Ip      O1s_C=O               538.36550
56-40-6_Ip      N1s                   405.70560
56-40-6_Ip      C1s_COOH              295.24170
56-40-6_Ip      C1s_CH2               292.66160
110-86-1        N1s                   405.03150
109-97-7        N1s                   406.47430
62-53-3         N1s                   405.47920
57-13-6         O1s                   537.14080
57-13-6         N1s                   406.27795
57-13-6         C1s                   294.97030
74-89-5         N1s                   405.44210
98-95-3         O1s                   538.65440
98-95-3         N1s                   411.70470
98-95-3         C1s_C1                292.45920
98-95-3         C1s_C234              291.55484
71-43-2         C1s                   290.82475
536-74-3        C1s_C3                291.52650
536-74-3        C1s_C2                291.07460
536-74-3        C1s_C456              290.86144
536-74-3        C1s_C1                290.48110

# ccX-4Z

74-82-8         C1s                   291.37500
74-84-0         C1s                   291.26080
74-85-1         C1s                   291.46980
74-86-2         C1s                   291.86970
630-08-0        O1s                   542.61370
630-08-0        C1s                   296.33000
124-38-9        O1s                   541.37010
124-38-9        C1s                   297.69890
75-73-0         F1s                   694.69398
75-73-0         C1s                   301.72590
593-53-3        F1s                   692.25740
593-53-3        C1s                   294.06860
75-46-7         F1s                   693.88583
75-46-7         C1s                   299.25130
67-56-1         O1s                   539.13200
67-56-1         C1s                   293.00310
50-00-0         O1s                   539.56820
50-00-0         C1s                   295.03520
115-10-6        O1s                   538.69140
115-10-6        C1s                   292.76015
64-18-6         O1s_OH                540.70160
64-18-6         O1s_C=O               538.90330
64-18-6         C1s                   295.99020
67-64-1         O1s                   537.92800
67-64-1         C1s_C=O               294.09120
67-64-1         C1s_CH3               291.68680
107-31-3        O1s_OCH3              540.01580
107-31-3        O1s_C=O               538.45200
64-19-7         O1s_OH                540.11200
64-19-7         O1s_C=O               538.19070
64-19-7         C1s_COOH              295.54260
64-19-7         C1s_CH3               292.09620
7732-18-5       O1s                   539.79550
10028-15-6      O1s_middle            547.13290
10028-15-6      O1s_terminal          541.77855
7782-44-7       O1s_up                544.24720
7782-44-7       O1s_down              543.37095
7727-37-9       N1s                   410.13820
7664-41-7       N1s                   405.96160
74-90-8         N1s                   407.16160
74-90-8         C1s                   293.88020
75-05-8         N1s                   405.90280
75-05-8         C1s_CH3               293.23910
75-05-8         C1s_CN                293.12350
56-40-6_Ip      O1s_OH                540.14360
56-40-6_Ip      O1s_C=O               538.28560
56-40-6_Ip      N1s                   405.86430
56-40-6_Ip      C1s_COOH              295.33820
56-40-6_Ip      C1s_CH2               292.76820
110-86-1        N1s                   405.19330
109-97-7        N1s                   406.61880
62-53-3         N1s                   405.61070
57-13-6         O1s                   537.07790
57-13-6         N1s                   406.44305
57-13-6         C1s                   295.08600
74-89-5         N1s                   405.60300
98-95-3         O1s                   538.59550
98-95-3         N1s                   411.84840
98-95-3         C1s_C1                292.55540
98-95-3         C1s_C234              291.65754
71-43-2         C1s                   290.94382
536-74-3        C1s_C3                291.62040
536-74-3        C1s_C2                291.12780
536-74-3        C1s_C456              290.97622
536-74-3        C1s_C1                290.57380

# ccX-5Z

74-82-8         C1s                   291.37300
74-84-0         C1s                   291.26835
74-85-1         C1s                   291.44745
74-86-2         C1s                   291.87440
630-08-0        O1s                   542.54680
630-08-0        C1s                   296.49810
124-38-9        O1s                   541.32470
124-38-9        C1s                   297.70980
75-73-0         F1s                   694.52960
75-73-0         C1s                   301.70410
593-53-3        F1s                   692.08720
593-53-3        C1s                   294.06250
75-46-7         F1s                   693.72087
75-46-7         C1s                   299.27960
67-56-1         O1s                   539.09820
67-56-1         C1s                   292.99590
50-00-0         O1s                   539.51930
50-00-0         C1s                   295.03680
115-10-6        O1s                   538.64990
115-10-6        C1s                   292.75025
64-18-6         O1s_OH                540.65860
64-18-6         O1s_C=O               538.88390
64-18-6         C1s                   295.99140
67-64-1         O1s                   537.88010
67-64-1         C1s_C=O               294.11180
67-64-1         C1s_CH3               291.65425
107-31-3        O1s_OCH3              539.97590
107-31-3        O1s_C=O               538.38350
64-19-7         O1s_OH                540.06440
64-19-7         O1s_C=O               538.14250
64-19-7         C1s_COOH              295.57110
64-19-7         C1s_CH3               292.08240
7732-18-5       O1s                   539.72660
10028-15-6      O1s_middle            547.04160
10028-15-6      O1s_terminal          541.68740
7782-44-7       O1s_up                544.16790
7782-44-7       O1s_down              543.30325
7727-37-9       N1s                   410.09365
7664-41-7       N1s                   406.01960
74-90-8         N1s                   407.18040
74-90-8         C1s                   293.98540
75-05-8         N1s                   405.94020
75-05-8         C1s_CH3               293.22500
75-05-8         C1s_CN                293.10060
56-40-6_Ip      O1s_OH                540.09550
56-40-6_Ip      O1s_C=O               538.24020
56-40-6_Ip      N1s                   405.89050
56-40-6_Ip      C1s_COOH              295.35370
56-40-6_Ip      C1s_CH2               292.76570
110-86-1        N1s                   405.22860
109-97-7        N1s                   406.64270
62-53-3         N1s                   405.61870
57-13-6         O1s                   537.03360
57-13-6         N1s                   406.43790
57-13-6         C1s                   295.05620
74-89-5         N1s                   405.7970
98-95-3         O1s                   538.55435
98-95-3         N1s                   411.79690
98-95-3         C1s_C1                292.56140
98-95-3         C1s_C234              291.65332
71-43-2         C1s                   290.95412
536-74-3        C1s_C3                291.65170
536-74-3        C1s_C2                291.15180
536-74-3        C1s_C456              290.97168
536-74-3        C1s_C1                290.61870

# sto0

74-82-8         C1s                   290.18430
74-84-0         C1s                   290.10070
74-85-1         C1s                   290.33405
74-86-2         C1s                   290.72895
630-08-0        O1s                   541.67080
630-08-0        C1s                   295.71850
124-38-9        O1s                   540.15395
124-38-9        C1s                   296.67350
75-73-0         F1s                   694.63268
75-73-0         C1s                   300.71310
593-53-3        F1s                   692.42100
593-53-3        C1s                   292.91540
75-46-7         F1s                   693.87907
75-46-7         C1s                   298.20490
67-56-1         O1s                   538.07370
67-56-1         C1s                   291.83940
50-00-0         O1s                   538.47980
50-00-0         C1s                   293.98000
115-10-6        O1s                   537.64190
115-10-6        C1s                   291.59820
64-18-6         O1s_OH                539.62150
64-18-6         O1s_C=O               537.85100
64-18-6         C1s                   294.88980
67-64-1         O1s                   536.89960
67-64-1         C1s_C=O               293.05760
67-64-1         C1s_CH3               290.49215
107-31-3        O1s_OCH3              538.95580
107-31-3        O1s_C=O               537.40710
64-19-7         O1s_OH                539.03930
64-19-7         O1s_C=O               537.15900
64-19-7         C1s_COOH              294.45940
64-19-7         C1s_CH3               290.91710
7732-18-5       O1s                   538.72880
10028-15-6      O1s_middle            545.9928 
10028-15-6      O1s_terminal          540.4036 
7782-44-7       O1s_up                543.20770
7782-44-7       O1s_down              542.48710
7727-37-9       N1s                   408.73035
7664-41-7       N1s                   404.55650
74-90-8         N1s                   405.77360
74-90-8         C1s                   292.76100
75-05-8         N1s                   404.53620
75-05-8         C1s_CH3               292.05240
75-05-8         C1s_CN                292.05010
56-40-6_Ip      O1s_OH                539.06860
56-40-6_Ip      O1s_C=O               537.25360
56-40-6_Ip      N1s                   404.45830
56-40-6_Ip      C1s_COOH              294.22840
56-40-6_Ip      C1s_CH2               291.61790
110-86-1        N1s                   403.79180
109-97-7        N1s                   405.24090
62-53-3         N1s                   404.25100
57-13-6         O1s                   536.06480
57-13-6         N1s                   405.03750
57-13-6         C1s                   293.95760
74-89-5         N1s                   404.19290
98-95-3         O1s                   537.56155
98-95-3         N1s                   410.40760
98-95-3         C1s_C1                291.49730
98-95-3         C1s_C234              290.53700
71-43-2         C1s                   289.82045
536-74-3        C1s_C3                290.54920
536-74-3        C1s_C2                290.00210
536-74-3        C1s_C456              289.85306
536-74-3        C1s_C1                289.43740

# sto1

74-82-8         C1s                   289.95020
74-84-0         C1s                   289.81105
74-85-1         C1s                   290.05465
74-86-2         C1s                   290.49305
630-08-0        O1s                   540.94860
630-08-0        C1s                   294.99700
124-38-9        O1s                   540.04205
124-38-9        C1s                   296.29560
75-73-0         F1s                   693.82940
75-73-0         C1s                   300.30980
593-53-3        F1s                   691.47460
593-53-3        C1s                   292.63100
75-46-7         F1s                   693.04553
75-46-7         C1s                   297.83620
67-56-1         O1s                   537.76750
67-56-1         C1s                   291.57200
50-00-0         O1s                   538.57580
50-00-0         C1s                   293.61070
115-10-6        O1s                   537.28650
115-10-6        C1s                   291.34430
64-18-6         O1s_OH                539.40200
64-18-6         O1s_C=O               537.32060
64-18-6         C1s                   294.56990
67-64-1         O1s                   536.56830
67-64-1         C1s_C=O               292.73090
67-64-1         C1s_CH3               290.29740
107-31-3        O1s_OCH3              538.61520
107-31-3        O1s_C=O               536.96200
64-19-7         O1s_OH                538.55760
64-19-7         O1s_C=O               536.82460
64-19-7         C1s_COOH              294.13820
64-19-7         C1s_CH3               290.70200
7732-18-5       O1s                   537.96280
10028-15-6      O1s_middle            543.34555
10028-15-6      O1s_terminal          539.76620
7782-44-7       O1s_up                542.37030
7782-44-7       O1s_down              542.24945
7727-37-9       N1s                   408.69200
7664-41-7       N1s                   404.52480
74-90-8         N1s                   405.75790
74-90-8         C1s                   292.45660
75-05-8         N1s                   404.52430
75-05-8         C1s_CH3               291.81760
75-05-8         C1s_CN                291.73300
56-40-6_Ip      O1s_OH                538.81280
56-40-6_Ip      O1s_C=O               536.92170
56-40-6_Ip      N1s                   404.42760
56-40-6_Ip      C1s_COOH              293.94250
56-40-6_Ip      C1s_CH2               291.39060
110-86-1        N1s                   403.74200
109-97-7        N1s                   405.22430
62-53-3         N1s                   404.22620
57-13-6         O1s                   535.76600
57-13-6         N1s                   405.01700
57-13-6         C1s                   293.66870
74-89-5         N1s                   404.16580
98-95-3         O1s                   537.23750
98-95-3         N1s                   410.40790
98-95-3         C1s_C1                291.20790
98-95-3         C1s_C234              290.27408
71-43-2         C1s                   289.54328
536-74-3        C1s_C3                290.29990
536-74-3        C1s_C2                289.77850
536-74-3        C1s_C456              289.58564
536-74-3        C1s_C1                289.23250

# sto2

74-82-8         C1s                   291.02370
74-84-0         C1s                   290.92590
74-85-1         C1s                   291.13755
74-86-2         C1s                   291.53030
630-08-0        O1s                   542.03410
630-08-0        C1s                   296.10170
124-38-9        O1s                   540.87605
124-38-9        C1s                   297.33030
75-73-0         F1s                   694.18440
75-73-0         C1s                   301.37980
593-53-3        F1s                   691.73590
593-53-3        C1s                   293.71680
75-46-7         F1s                   693.37413
75-46-7         C1s                   298.93440
67-56-1         O1s                   538.58570
67-56-1         C1s                   292.66160
50-00-0         O1s                   538.96280
50-00-0         C1s                   294.68130
115-10-6        O1s                   538.17730
115-10-6        C1s                   292.41820
64-18-6         O1s_OH                540.10770
64-18-6         O1s_C=O               538.33970
64-18-6         C1s                   295.65820
67-64-1         O1s                   537.37590
67-64-1         C1s_C=O               293.80100
67-64-1         C1s_CH3               291.32140
107-31-3        O1s_OCH3              539.53730
107-31-3        O1s_C=O               537.90630
64-19-7         O1s_OH                539.59900
64-19-7         O1s_C=O               537.68230
64-19-7         C1s_COOH              295.25030
64-19-7         C1s_CH3               291.76040
7732-18-5       O1s                   539.10990
10028-15-6      O1s_middle            546.50130
10028-15-6      O1s_terminal          541.11840
7782-44-7       O1s_up                543.82610
7782-44-7       O1s_down              542.8055 
7727-37-9       N1s                   409.68355
7664-41-7       N1s                   405.52550
74-90-8         N1s                   406.78020
74-90-8         C1s                   293.52100
75-05-8         N1s                   405.63110
75-05-8         C1s_CH3               292.88490
75-05-8         C1s_CN                292.77640
56-40-6_Ip      O1s_OH                539.61860
56-40-6_Ip      O1s_C=O               537.74320
56-40-6_Ip      N1s                   405.41740
56-40-6_Ip      C1s_COOH              295.01230
56-40-6_Ip      C1s_CH2               292.43730
110-86-1        N1s                   404.74500
109-97-7        N1s                   406.20470
62-53-3         N1s                   405.19560
57-13-6         O1s                   536.48580
57-13-6         N1s                   405.97595
57-13-6         C1s                   294.78340
74-89-5         N1s                   405.14690
98-95-3         O1s                   538.05605
98-95-3         N1s                   411.44740
98-95-3         C1s_C1                292.21580
98-95-3         C1s_C234              291.30378
71-43-2         C1s                   290.59613
536-74-3        C1s_C3                291.28700
536-74-3        C1s_C2                290.77670
536-74-3        C1s_C456              290.62168
536-74-3        C1s_C1                290.19870

# sto3

74-82-8         C1s                   291.21460
74-84-0         C1s                   291.12710
74-85-1         C1s                   291.36220
74-86-2         C1s                   291.72815
630-08-0        O1s                   542.33040
630-08-0        C1s                   296.29610
124-38-9        O1s                   541.00985
124-38-9        C1s                   297.53930
75-73-0         F1s                   694.51770
75-73-0         C1s                   301.59330
593-53-3        F1s                   692.06790
593-53-3        C1s                   293.90930
75-46-7         F1s                   693.70670
75-46-7         C1s                   299.15220
67-56-1         O1s                   538.64860
67-56-1         C1s                   292.87190
50-00-0         O1s                   539.40120
50-00-0         C1s                   294.93550
115-10-6        O1s                   538.47930
115-10-6        C1s                   292.63245
64-18-6         O1s_OH                540.40580
64-18-6         O1s_C=O               538.81480
64-18-6         C1s                   295.86700
67-64-1         O1s                   537.48030
67-64-1         C1s_C=O               294.00040
67-64-1         C1s_CH3               291.55650
107-31-3        O1s_OCH3              539.77860
107-31-3        O1s_C=O               537.96270
64-19-7         O1s_OH                539.89740
64-19-7         O1s_C=O               537.92870
64-19-7         C1s_COOH              295.44150
64-19-7         C1s_CH3               291.91640
7732-18-5       O1s                   539.51310
10028-15-6      O1s_middle            546.94400
10028-15-6      O1s_terminal          541.59115
7782-44-7       O1s_up                543.98780
7782-44-7       O1s_down              543.13860
7727-37-9       N1s                   410.13585
7664-41-7       N1s                   405.83240
74-90-8         N1s                   406.80300
74-90-8         C1s                   293.72100
75-05-8         N1s                   405.84820
75-05-8         C1s_CH3               293.10180
75-05-8         C1s_CN                292.99800
56-40-6_Ip      O1s_OH                539.92620
56-40-6_Ip      O1s_C=O               537.97310
56-40-6_Ip      N1s                   405.78050
56-40-6_Ip      C1s_COOH              295.22040
56-40-6_Ip      C1s_CH2               292.63720
110-86-1        N1s                   405.02310
109-97-7        N1s                   406.47620
62-53-3         N1s                   405.56240
57-13-6         O1s                   536.96420
57-13-6         N1s                   406.30900
57-13-6         C1s                   294.96140
74-89-5         N1s                   405.46060
98-95-3         O1s                   538.37775
98-95-3         N1s                   411.68340
98-95-3         C1s_C1                292.42210
98-95-3         C1s_C234              291.52634
71-43-2         C1s                   290.78852
536-74-3        C1s_C3                291.49850
536-74-3        C1s_C2                291.00440
536-74-3        C1s_C456              290.83540
536-74-3        C1s_C1                290.44210

# sto4

74-82-8         C1s                   290.87379999999996 
74-84-0         C1s                   291.14910
74-85-1         C1s                   291.37100
74-86-2         C1s                   291.77535
630-08-0        O1s                   542.70160
630-08-0        C1s                   296.41660
124-38-9        O1s                   541.20445
124-38-9        C1s                   297.64340
75-73-0         F1s                   694.61175
75-73-0         C1s                   301.62850
593-53-3        F1s                   692.14960
593-53-3        C1s                   294.01170
75-46-7         F1s                   693.78770
75-46-7         C1s                   299.23570
67-56-1         O1s                   539.03020
67-56-1         C1s                   292.92970
50-00-0         O1s                   539.38720
50-00-0         C1s                   294.88570
115-10-6        O1s                   538.53440
115-10-6        C1s                   292.69680
64-18-6         O1s_OH                540.51170
64-18-6         O1s_C=O               538.69900
64-18-6         C1s                   295.90310
67-64-1         O1s                   537.78570
67-64-1         C1s_C=O               294.08540
67-64-1         C1s_CH3               291.61295
107-31-3        O1s_OCH3              539.93490
107-31-3        O1s_C=O               538.32560
64-19-7         O1s_OH                539.99340
64-19-7         O1s_C=O               537.82160
64-19-7         C1s_COOH              295.49740
64-19-7         C1s_CH3               292.03150
7732-18-5       O1s                   539.64290
10028-15-6      O1s_middle            547.04940
10028-15-6      O1s_terminal          541.57270
7782-44-7       O1s_up                544.20120
7782-44-7       O1s_down              543.21585
7727-37-9       N1s                   410.06635
7664-41-7       N1s                   405.89990
74-90-8         N1s                   406.99330
74-90-8         C1s                   293.80790
75-05-8         N1s                   405.47430
75-05-8         C1s_CH3               293.15420
75-05-8         C1s_CN                293.04580
56-40-6_Ip      O1s_OH                540.04250
56-40-6_Ip      O1s_C=O               538.14030
56-40-6_Ip      N1s                   405.81210
56-40-6_Ip      C1s_COOH              295.29930
56-40-6_Ip      C1s_CH2               292.69650
110-86-1        N1s                   404.90330
109-97-7        N1s                   406.50150
62-53-3         N1s                   405.51630
57-13-6         O1s                   537.05510
57-13-6         N1s                   406.35630
57-13-6         C1s                   295.00650
74-89-5         N1s                   405.53330
98-95-3         O1s                   538.45595
98-95-3         N1s                   411.75300
98-95-3         C1s_C1                292.49940
98-95-3         C1s_C234              291.58464
71-43-2         C1s                   290.90530
536-74-3        C1s_C3                291.56120
536-74-3        C1s_C2                291.06300
536-74-3        C1s_C456              290.89486
536-74-3        C1s_C1                290.51160

# sto5

74-82-8         C1s                   291.36860
74-84-0         C1s                   291.24160
74-85-1         C1s                   291.47425
74-86-2         C1s                   291.83610
630-08-0        O1s                   542.48520
630-08-0        C1s                   296.39860
124-38-9        O1s                   541.29840
124-38-9        C1s                   297.64720
75-73-0         F1s                   694.63648
75-73-0         C1s                   301.49040
593-53-3        F1s                   692.18080
593-53-3        C1s                   294.00560
75-46-7         F1s                   693.82950
75-46-7         C1s                   299.21390
67-56-1         O1s                   539.08740
67-56-1         C1s                   292.96110
50-00-0         O1s                   539.46740
50-00-0         C1s                   295.02460
115-10-6        O1s                   538.69730
115-10-6        C1s                   292.72465
64-18-6         O1s_OH                540.67600
64-18-6         O1s_C=O               538.78240
64-18-6         C1s                   295.93000
67-64-1         O1s                   537.87110
67-64-1         C1s_C=O               294.03830
67-64-1         C1s_CH3               291.65305
107-31-3        O1s_OCH3              539.94360
107-31-3        O1s_C=O               538.37190
64-19-7         O1s_OH                539.81350
64-19-7         O1s_C=O               538.13650
64-19-7         C1s_COOH              295.51290
64-19-7         C1s_CH3               292.06890
7732-18-5       O1s                   539.64860
10028-15-6      O1s_middle            547.01860
10028-15-6      O1s_terminal          541.76205
7782-44-7       O1s_up                543.98135
7782-44-7       O1s_down              543.26425
7727-37-9       N1s                   409.81130
7664-41-7       N1s                   405.94430
74-90-8         N1s                   406.76410
74-90-8         C1s                   293.84370
75-05-8         N1s                   405.62070
75-05-8         C1s_CH3               293.20590
75-05-8         C1s_CN                293.09040
56-40-6_Ip      O1s_OH                540.04130
56-40-6_Ip      O1s_C=O               538.17800
56-40-6_Ip      N1s                   405.80410
56-40-6_Ip      C1s_COOH              295.29740
56-40-6_Ip      C1s_CH2               292.75660
110-86-1        N1s                   405.02900
109-97-7        N1s                   406.63950
62-53-3         N1s                   405.47460
57-13-6         O1s                   537.01620
57-13-6         N1s                   406.35985
57-13-6         C1s                   295.04280
74-89-5         N1s                   405.53750
98-95-3         O1s                   538.50250
98-95-3         N1s                   411.80010
98-95-3         C1s_C1                292.51730
98-95-3         C1s_C234              291.59836
71-43-2         C1s                   290.92013
536-74-3        C1s_C3                291.55480
536-74-3        C1s_C2                291.09020
536-74-3        C1s_C456              290.91524
536-74-3        C1s_C1                290.54520

# Tier2

74-82-8         C1s                   290.32500
74-84-0         C1s                   290.22605
74-85-1         C1s                   290.54520
74-86-2         C1s                   290.82640
630-08-0        O1s                   542.41400
630-08-0        C1s                   296.10740
124-38-9        O1s                   540.73795
124-38-9        C1s                   296.85410
75-73-0         F1s                   695.21560
75-73-0         C1s                   301.09520
593-53-3        F1s                   693.04090
593-53-3        C1s                   293.07340
75-46-7         F1s                   694.46433
75-46-7         C1s                   298.41910
67-56-1         O1s                   538.40860
67-56-1         C1s                   291.98380
50-00-0         O1s                   539.05030
50-00-0         C1s                   294.18200
115-10-6        O1s                   537.93550
115-10-6        C1s                   291.73230
64-18-6         O1s_OH                540.03260
64-18-6         O1s_C=O               538.35920
64-18-6         C1s                   295.09100
67-64-1         O1s                   537.24520
67-64-1         C1s_C=O               293.25340
67-64-1         C1s_CH3               290.60285
107-31-3        O1s_OCH3              539.13650
107-31-3        O1s_C=O               537.69210
64-19-7         O1s_OH                539.22010
64-19-7         O1s_C=O               537.43390
64-19-7         C1s_COOH              294.66760
64-19-7         C1s_CH3               291.03450
7732-18-5       O1s                   539.15910
10028-15-6      O1s_middle            546.43960
10028-15-6      O1s_terminal          541.34585
7782-44-7       O1s_up                544.02480
7782-44-7       O1s_down              543.08220
7727-37-9       N1s                   409.12885
7664-41-7       N1s                   404.60360
74-90-8         N1s                   405.88980
74-90-8         C1s                   292.96800
75-05-8         N1s                   404.62150
75-05-8         C1s_CH3               292.18300
75-05-8         C1s_CN                292.18380
56-40-6_Ip      O1s_OH                539.24140
56-40-6_Ip      O1s_C=O               537.52710
56-40-6_Ip      N1s                   404.48620
56-40-6_Ip      C1s_COOH              294.45250
56-40-6_Ip      C1s_CH2               291.71450
110-86-1        N1s                   403.84360
109-97-7        N1s                   405.26500
62-53-3         N1s                   404.26890
57-13-6         O1s                   536.42020
57-13-6         N1s                   405.07410
57-13-6         C1s                   294.18270
74-89-5         N1s                   404.23020
98-95-3         O1s                   537.83895
98-95-3         N1s                   410.44470
98-95-3         C1s_C1                291.52810
98-95-3         C1s_C234              290.62328
71-43-2         C1s                   289.92084
536-74-3        C1s_C3                290.58220
536-74-3        C1s_C2                290.00180
536-74-3        C1s_C456              289.93822
536-74-3        C1s_C1                289.50360
